# Supplementary material for: Fusion of Raman and FTIR Spectroscopy Data Uncovers Physiological Changes Associated with Lung Cancer
Source: Int J Mol Sci. 2024 Oct 11;25(20):10936. doi: 10.3390/ijms252010936 (PMC11507214; doi:10.3390/ijms252010936)
Supplement: Supplementary file 1 [file ijms-25-10936-s001.zip]

Archive with 1 entries (1 files):
- ijms-3221787-supplementary.pdf
